# Supplementary material for: The Novel HDAC Inhibitor OBP-801 Promotes MHC Class I Presentation Through LMP2 Upregulation, Enhancing the PD-1-Targeting Therapy in Clear Cell Renal Cell Carcinoma
Source: Cancers (Basel). 2024 Dec 4;16(23):4058. doi: 10.3390/cancers16234058 (PMC11640654; doi:10.3390/cancers16234058)
Supplement: Supplementary file 1 [file cancers-16-04058-s001.zip]

Archive with 1 entries (1 files):
- cancers-3325730-supplementary.pdf
